# Supplementary material for: Scale Thickness Predicts Skin Puncture-Force Resistance in Three Pleuronectiform Fishes
Source: Integr Org Biol. 2019 Apr 8;1(1):obz005. doi: 10.1093/iob/obz005 (PMC7671105; doi:10.1093/iob/obz005)
Supplement: obz005_Supplementary_Data [file obz005_supplementary_data.zip]

Archive with 2 entries (2 files):
- Flatfish Paper Supplemental Material.docx
- Supplemental Figure 1.tif
